# Supplementary material for: Genome-wide linkage scan for loci associated with epilepsy in Belgian shepherd dogs
Source: BMC Genet. 2010 May 4;11:35. doi: 10.1186/1471-2156-11-35 (PMC2877138; doi:10.1186/1471-2156-11-35)
Supplement: Additional file 2 — Age Distribution for age at onset of Epilepsy in the Belgian Tervuren and Belgian Sheepdogs. The data present the characteristic ages of epilepsy diagnosis. [file 1471-2156-11-35-S2.XLS]

## Sheet: BMCOberbauer_TableS1
Age Group (yr)	BT Affected	BT Unaffected	BS Affected	BS Unaffected
0 - 2	9	0	7	0
2 - 4	14	0	17	0
4 - 6	7	0	10	0
6 - 8	2	1	2	4
8 - 12	2	114	1	120
> 12	0	20	0	23
	34*	135	37†	147
* Two affected dogs had unreported age at onset
† One affected dog had unreported age at onset
