# Supplementary material for: Genome-wide linkage scan for loci associated with epilepsy in Belgian shepherd dogs
Source: BMC Genet. 2010 May 4;11:35. doi: 10.1186/1471-2156-11-35 (PMC2877138; doi:10.1186/1471-2156-11-35)
Supplement: Additional file 3 — Genome-wide association of 410 microsatellite markers with epilepsy in Belgian Tervuren dogs. This table lists the details of all markers used in the microsatellite linkage evaluation. [file 1471-2156-11-35-S3.XLS]

## Sheet: BMCOberbauer_TableS2
CFA	Position Mb	Marker	PIC	SOLAR LOD	Multipoint LOD score	Fisher Exact*
CFA01	6.66	v3	0.581	0	0	0.8711
	7.45	v4	0.266	0	0	0.2232
	13.53	v12	0.159	0.176	0.0356	0.0658
	15.19	v14	0.165	0.278	0.1219	0.8115
	19.91	FH2313	0.8	0	0.1282	0.0254
	28.7	v32	0.453	0	0.0835	0.4538
	38.31	v44	0.401	0	0.4826	0.0016
	46.85	v55	0.382	0.006	0.4778	0.93
	48.3	v57	0.215	0	0.2526	0.6674
	58.8	C01.424	0.595	0	0.1235	0.445
	69.13	v85	0.443	0.01	0.1912	0.0309
	77.98	C00901	0.156	0	0.2623	0.0252
	88.11	v109	0.43	0.136	0.1827	0.191
	99.77	v123	0.512	0.067	0.1062	0.5599
	109.37	FH2326	0.761	0.066	0.0462	0.013
	111.08	LEI007	0.441	0	0.0275	0.0495
	115.87	FH2294	0.781	0.78	0.0124	0.7215
	121.79	REN143K19	0.375	0.819	0.0001	1
CFA02	4.78	v153	0.552	0.026	0.6093	0.0164
	7.16	FH2274	0.407	0.615	0.6303	0.0018
	10.35	v170	0.572	0.396	0.6825	0.0001
	15.5	v163	0.55	1.095	0.8022	0.0005
	25.81	v178	0.706	0.219	0.1882	0.0209
	33.23	AHT132	0.463	0	0.062	0.6026
	43.23	v200	0.65	0.037	0.0165	0.0067
	46.62	v205	0.559	1.063	0.0803	0.3283
	53.44	REN70M14	0.431	0.277	0.0452	0.5326
	57.96	v221	0.353	0.113	0.1585	0.0706
	63.94	v229	0.553	0.071	0.6535	0.2017
	69.34	v235	0.633	0.252	0.8637	0.0104
	73.02	v240	0.691	1.001	0.6717	0.0076
	78.35	AHT111	0.589	0.01	0.7227	0.0003
	81.01	FH3965	0.782	0.15	0.7351	0.7088
	88.24	vCAP02E	0.512	0.129	0.3071	0.5007
CFA03	8.92	v272	0.242	0	0	0.5947
	14.05	FH2137	0.742	0.241	0	0.1415
	20.11	v288	0.372	0	0	0.8081
	24.58	C03.629	0.237	0.015	0	0.1126
	31.76	v302	0.396	0	0	0.0729
	41.33	v315	0.4	0	0.0086	0.4901
	46.3	FH2145	0.439	0	0	0.8116
	50.56	v326	0.452	0.037	0	0.3643
	56.66	FH3464	0.637	0	0	0.0878
	66.55	REN260I04	0.652	0	0.1353	0.4554
	69.92	PEZ12	0.609	0	0.0032	0.9608
	78.75	FH3377	0.733	0	0	0.3229
	88.07	v373	0.663	0	0.0191	0.6308
	90.09	C03.877	0.07	0	0.0112	0.399
CFA04	4.75	REN298N18	0.03	0.152	0	1
	12.27	C04.140	0.674	0	0	0.151
	12.71	FH2732	0.428	0	0	0.6857
	22.04	v404	0.034	0.006	0	1
	24.38	v407	0.557	0	0	0.5597
	35.54	v422	0.765	0	0	0.27
	45.51	v435	0.601	0	0	0.0156
	55.73	v447	0.11	0.563	0	0.4654
	60.34	REN195B08	0.426	0	0.0032	0.1759
	75.34	AHT103	0.715	0	0.0829	0.0034
	79.61	G07704	0.249	0.175	0.0343	1
	80.32	PEZ13	0.828	0	0.0403	0.0138
	91.24	vCAP04E	0.597	0	0	0.8149
CFA05	5.84	v496	0.583	0.35	0.3546	0.0187
	12.68	FH2140	0.642	0	0.3151	0.0226
	16.81	FH3320	0.779	0.133	0.5901	0.168
	20.9	v515	0.267	0.376	0.9356	0.8591
	29.57	v526	0.694	0.086	0.4468	0.0013
	32.91	FH3702	0.685	0	0.6377	0.0882
	40.16	v539	0.26	0	0.0312	0.0097
	51.2	v551	0.565	0	0	0.3538
	58.96	v562	0.215	0	0	0.9088
	59.35	v564	0.106	0	0	0.8273
	61.9	C05.771	0.717	0	0	0.0629
	68.38	REN175P10	0.06	0.079	0	1
	69.42	v577	0.337	0	0	0.3944
	80.1	v592	0.401	0	0	0.3618
	87.25	v600	0.373	0.019	0.0371	0.0422
	89.32	CPH14	0.746	0	0.0436	0.0042
	90.79	v604	0.348	0	0	0.0754
CFA06	7.49	v609	0.139	0.478	0.104	0.6437
	8.42	v610	0.588	0.015	0.1118	0.0041
	15.58	v620	0.405	1.057	0.2364	0.6055
	26.16	v633	0.343	0.251	0.0054	0.6572
	30.97	v639	0.7	0.073	0.004	0.0283
	35.59	CPH03	0.368	0.101	0.0004	0.1218
	39.42	FH2164	0.645	0.292	0.0078	0.8032
	49.2	FH2119	0.566	0.662	0.2467	0.8179
	58.37	FH2370	0.771	0.649	0.6096	0.4695
	67.42	C06.636	0.419	0.293	0.326	0.1687
	77.48	v695	0.675	0.118	0.4026	0.9034
	79.26	v697	0.737	0.496	0.759	0.0772
CFA07	7.94	v703	0.554	0.176	0.1174	0.007
	17.01	VIASD10	0.586	0.528	0.181	0.0223
	31.92	C07.620	0.399	0.354	0.3549	0.5185
	39.98	v744	0.679	0.037	0.2825	0.2283
	47.1	FH3970	0.829	0	0	0.2935
	62.69	FH2201	0.758	0	0.1685	0.0505
	66.57	REN143L20	0.181	0	0.0887	0.1174
	74.01	FH2860	0.391	0.156	0.2148	0.1207
	80.59	PEZ22	0.609	0	0.1279	0.7386
	82.04	v795	0.682	0	0.0884	0.0628
CFA08	6.42	v799	0.539	0.037	0.062	0.0692
	8.9	v802	0.517	0	0.0816	0.432
	14.26	v809	0.549	0.23	0.1133	0.5752
	15.21	v810	0.711	0	0.0505	0.396
	15.83	REN204K13	0.375	0	0.0609	0.3332
	21.48	PEZ11	0.725	0	0.1134	0.4515
	34.23	C08.410	0.403	0	0.0561	0.0013
	43.92	v846	0.439	0	0.1989	0.086
	45.71	v848	0	0	0.2242	NA
	56.87	v861	0.609	0.022	0.8538	0.0095
	57.03	REN178J05	0.657	0.006	0.8761	0.0814
	65.39	FH2138	0.901	0	0.5942	0.0287
	68.51	C08.618	0.697	0	0.3133	0.0593
	75.84	v886	0.36	0.9	0.7543	0.5965
CFA09	7.85	GALK1	0.519	0.751	0.2308	0.3827
	16.42	FH2263	0.811	0	0.1889	0.5962
	18.86	C09.173	0.667	0.088	0.1475	0.1029
	23.48	REN54L20	0.536	0	0.2841	0.1412
	28.88	v907	0.38	0	0.2056	0.3847
	34.83	REN217P11	0.357	0.321	0.3252	0.0004
	39.68	C09.474	0.586	0.482	0.5034	0.0039
	42.82	REN145P07	0.542	0.001	0.574	0.1351
	48.14	REN278L10	0.645	0.508	0.4294	0.0008
	48.2	C09.250	0.571	0.108	0.4199	0.0169
	54.59	REN73K24	0.563	0	0.086	0.1768
	60.43	FH2885	0.721	0.336	0.4243	0.1167
	63.03	REN287G01	0.638	0.05	0.4747	0.0848
CFA10	3.45	FH2537	0.428	0	0	0.9449
	4.36	C10.404	0.566	0	0	0.086
	10.55	v962	0.09	0	0	0.191
	11.41	v963	0.357	0	0	0.179
	16.25	C10.781	0.299	0	0	1
	21.55	v978	0.372	0	0	0.022
	31.59	FH2293	0.708	0.087	0	0.9622
	39.98	v1001	0.551	0	0	0.5531
	48.66	ZUBECA1	0.585	0.352	0	0.0845
	50.05	v1014	0	0	0	NA
	50.37	CXX161	0.364	0	0	0.513
	56.15	FH2422	0.563	0	0	0.9864
	62.02	v1028	0.505	0.321	0.0225	0.2817
	68.86	FH3381	0.771	0.001	0	0.3471
	70.38	v1037	0.518	0	0	0.607
CFA11	5.83	AHT137	0.73	0.189	0	0.4517
	9.03	v1042	0.356	0	0	0.2074
	19.23	REN242K04	0.537	0	0	0.4497
	27.44	v1067	0.444	0.066	0.0251	0.6704
	32.16	FH2004	0.621	0	0.0163	0.847
	37.54	FH2319	0.878	0	0	0.2747
	48.55	C11.868	0.587	0.25	0.0056	0.4457
	56.07	FH2019	0.567	0.182	0.0236	0.6199
	66.15	v1115	0.644	0.208	0.2632	0.0004
	75.73	v1127	0.322	0	0	0.8835
	77.41	C11.750	0.585	0	0.0147	0.1378
CFA12	4.02	FH2200	0.731	0.139	0.4747	0.4569
	4.57	v1131	0.654	0	0.4747	0.6311
	5.37	FH2202	0.798	0.05	0.4747	0.774
	7.43	FH2975	0.839	0	0.4747	0.5237
	8.57	C07003	0.688	0.145	0.4747	0.7625
	9.69	FH2789	0.439	0.499	0.4509	0.6245
	9.8	REN258L11	0.433	0.139	0.5117	0.9168
	11.89	REN153O12	0.758	0.284	0.5992	0.5683
	15.95	REN262I12	0.373	0.505	0.7623	0.1834
	16.73	REN213F01	0.256	0.714	0.7208	0.123
	24.28	2003-01-21	0.676	0.719	0.5348	0.114
	24.28	FH2054	0.672	1.212	0.5348	0.5973
	27.72	FH2401	0.614	0.15	0.64	0.667
	35.37	v1172	0.389	0	0.7061	0.6036
	44.55	FH3591	0.849	1.221	0.7671	0.3102
	55.33	FH1040	0.396	0.463	0.0013	0.1406
	60.05	FH3748	0.864	0.081	0	0.0671
	60.33	PEZ05	0.582	0.37	0	0.0009
	67.44	v1215	0.654	0	0	0.0551
	74.16	REN94K11	0.473	0.288	0	0.0464
CFA13	3.62	C13.391	0.418	0	0.2806	0.0752
	10.15	v1233	0.441	0.551	0.2903	0.1044
	11.04	REN120P21	0.395	0.616	0.2903	0.0286
	18.74	v1244	0.649	0.112	0.0715	0.4454
	21.93	v1248	0.584	0	0	0.6043
	28.18	DTR13.6	0.567	0	0	0.6685
	37.51	v1266	0.521	0	0	0.151
	38.59	C10.16	0.065	0.12	0	0.5949
	47.33	C13.365	0.461	0	0.0636	0.0222
	51.62	AHT121	0.664	0	0.0772	0.377
	54.9	C13.758	0.451	0	0.1659	0.5651
	59.41	FH3800	0.811	0.005	0.1606	1
	64.48	v1300	0.692	0.414	0.1394	0.1521
	65.32	v1301	0.227	0.029	0.1086	0.5577
CFA14	7.28	v1307	0.682	0	0.0042	0.1202
	15.62	C14.866	0.687	0	0.0912	0.165
	24.67	FH3725	0.598	0.381	0.7108	0.1705
	36.69	FH2658	0.573	0.208	0.4526	0.4253
	37.73	REN169D01	0.391	0	0.2077	0.8262
	47.78	FH2763	0.585	0.527	0.1565	0.1865
	58.12	v1374	0.565	0	0	0.0155
	58.87	PEZ10	0.755	0.282	0	0.0008
	62.69	v1380	0.098	0	0	0.3809
CFA15	10.66	v1393	0.59	0.167	0.1524	0.6136
	21.17	REN06C11	0.574	0.077	0.1463	0.0908
	30.55	v1419	0.306	0.331	0.315	0.3874
	40.77	RVC1	0.613	0.285	0.0012	0.3277
	42.12	CPH04	0.361	0.709	0.0037	0.0096
	51.93	C15.608	0.593	0.002	0	0.0384
	56.52	FH2360	0.789	0.574	0.0029	0.6038
	57.17	FH3903	0.775	0.094	0.0119	0.5471
	58.02	REN144M10	0.604	0.391	0.0121	0.1918
	58.28	FH2278	0.804	0.036	0.003	0.1636
	65.16	AHT139	0.558	0.117	0	0.5077
	66.71	FH3939	0.79	0	0	0.4161
CFA16	5.8	REN214L11	0.121	0	0	0.0454
	7.34	FH2670	0.691	0	0	0.0692
	10.03	REN73O19	0	0	0	NA
	22.23	REN85N14	0.651	0.027	0	0.671
	30.37	v1499	0.435	0	0	0.1679
	31.15	v1500	0.244	0	0	0.2098
	34.81	FH2175	0.654	0	0	0.4808
	35.91	C16.147	0.07	0	0	0.5267
	41.82	REN275L19	0.375	0	0	0.1782
	52.25	v1526	0.672	0	0	0.1253
	58.99	v1535	0.632	0	0	0.0568
	60.18	FH3592	0.732	0.119	0	0.0077
CFA17	6.78	REN240A05	0.569	0	0	0.7963
	7.14	v1542	0.654	0	0	0.0566
	9.09	v1544	0.247	0	0	0.0046
	11.68	C17.402	0.674	0	0	0.036
	13.28	PEZ02	0.632	0	0	0.473
	21.7	v1559	0.608	0	0	0.0757
	32.25	v1571	0.692	0	0	0.3746
	32.89	REN50B03	0.412	0	0	0.3014
	45.92	FH3995	0.86	0	0	0.0646
	51.01	v1594	0.365	0.002	0	0.0591
	62.56	PEZ08	0.752	0	0	0.2729
	65.55	v1612	0.503	0	0	0.6554
CFA18	4.94	FH2356	0.693	0	0.0042	0.0251
	5.8	CFA18-56.7	0.529	0.006	0.0037	0.2004
	12.44	FH2834	0.277	0.07	0.0014	1
	38.16	Wilms-TF	0.584	0	0	0.2841
	45.33	REN47J11	0.385	0.005	0	0.2153
	46.95	REN95P11	0	0	0	NA
	47.07	REN50L03	0.3	0	0	0.2611
	49.86	REN168H09	0.677	0	0	0.0215
	51.55	REN266I17	0.58	0.722	0.0115	0.0304
	51.6	CFA18-58.9	0	0	0.038	NA
	51.82	STS66A19	0	0	0.2588	NA
	53.88	FH2429	0.732	0	0.3182	0.1138
	54.24	C18.460	0.595	0.038	0.3911	0.037
	55.52	AHTk292	0.716	0.13	0.4113	0.0628
	55.7	FH2792	0.775	0.036	0.4113	0.0058
	55.76	REN108A21	0.547	0.325	0.3806	0.6525
	56.77	REN64k04	0.494	0	0.3264	0.2131
	57.92	AHT130	0.548	0.46	0.2672	0.0019
CFA19	4.31	v1697	0.283	0	0	0.6382
	11.22	FH2380	0.355	0	0	0.601
	19.57	CPH08	0.768	0	0	0.5548
	30.89	v1731	0.568	0	0	0.2347
	42.74	PEZ03	0.737	0	0	0.0652
	45.8	REN213G21	0.614	0	0	0.8845
	50.67	v1756	0.508	0	0	0.7266
	55.01	v1761	0.663	0.008	0.0286	0.111
CFA20	4.49	PEZ19	0.377	0	0.164	0.0644
	8.98	v1769	0.631	0.002	0.1991	0.4704
	19.81	v1783	0.538	0	0.0299	0.919
	28.91	v1794	0.527	0.043	0	0.6316
	31.95	CPH16	0.428	0	0	0.5913
	32.52	FH2148	0.668	0.495	0	0.4385
	33.68	C20.253	0.22	0.123	0	0.4784
	38.53	REN93E07	0.637	0	0	0.468
	47.75	v1819	0.425	0	0	0.052
	56.55	REN114M19	0.151	0.152	0	0.4353
	59.1	AHTK209	0.032	0.11	0	1
	60.48	v1835	0.657	0	0	0.2882
CFA21	3.2	FH2161	0.562	0	0	0.0671
	10.23	v1844	0.18	0	0	0.4134
	15.35	FH3398	0.799	0	0	0.3994
	20.61	v1858	0.604	0.234	0.0001	0.9642
	25.25	v1864	0.28	0.147	0.0337	0.1518
	28.96	v1870	0.052	0.018	0.101	1
	35.63	v1878	0.668	0.593	0.2188	0.0329
	38.97	REN118B15	0.612	0.103	0	0.493
	41.9	v1887	0.329	0.478	0	0.5462
	48.78	FH2233	0.814	0	0	0.2863
	49.1	INRA21	0.627	0	0	0.9933
	52.71	v1901	0.595	0	0	0.7595
CFA22	3.94	REN49F22	0.571	0	0.0485	0.3243
	7.44	REN42F10	0.587	0	0.0917	0.9213
	8.63	C22.763	0.533	0	0.1029	0.6747
	16.68	v1921	0.67	0.063	0.1055	0.357
	26.51	v1933	0.316	0	0.3992	0.0537
	36.42	v1946	0.292	0.219	0.1788	0.0066
	41.19	v1952	0.639	0.147	0.1175	0.0629
	45.81	v1958	0.424	0.875	0.3547	0.2359
	46.55	v1959	0.357	0.92	0.405	0.6039
	50.37	LEI005	0.497	0.736	0.4101	0.2346
	52.55	C22.279	0.667	0	0.4743	0.2226
	59.56	v1975	0.63	0.88	0.8259	0.0959
CFA23	5.76	v1981	0.281	0	0	0.4381
	11.28	AHTk253	0.391	0	0	0.3986
	12.14	FH3078	0.236	0.185	0	1
	13.97	FH2283	0.569	0.025	0	0.0187
	21.77	v1999	0.611	0	0	0.1577
	31.79	C23.123	0.253	0	0	0.18
	38.99	REN02P03	0.418	0.001	0	0.378
	47.08	v2031	0.683	0	0	0.0174
	50.96	FH2001	0.69	0	0.0016	0.0547
CFA24	10.89	v2053	0.615	0.006	0.2653	0.2077
	20.81	v2066	0.444	0.079	0.1603	0.0035
	21.33	FH2261	0.795	0.002	0.1523	0.0051
	30.7	v2078	0.628	0	0.2021	0.1718
	39.84	FH2079	0.577	0	0.1245	0.0111
	40.92	C24.130	0.743	0	0.0624	0.5009
	50.24	REN228J19	0.058	0	0.0042	0.3846
CFA25	4.25	REN54E19	0.637	0.846	0.0264	0.5546
	5.11	v2105	0.683	0.369	0	0.2545
	9.62	v2110	0.623	0.277	0.0221	0.0791
	17.54	FH2324	0.475	0.242	0.1234	0.8653
	20.76	v2124	0.671	0.364	0.013	0.0128
	29.14	v2136	0.651	0	0	0.2388
	40.05	v2150	0.749	0.009	0.0372	0.7607
	44.03	C25.213	0.496	0	0.0512	0.3354
	50.96	v2164	0.374	0	0.0208	0.2286
	52.61	v2166	0.413	0.556	0.2004	0.0198
CFA26	5.38	v2173	0.527	0	0	0.0902
	13.82	AHTk211	0.577	0	0	0.0077
	23.44	v2195	0.75	0.016	0	0.2578
	33.6	v2208	0.411	0	0	0.0034
	36.6	FH2130	0.712	0	0	0.0411
	40.89	v2217	0.443	0.076	0	0.3475
CFA27	5.04	FH2289	0.581	0	0.0003	0.0379
	11.81	v2231	0.441	0.023	0.2001	0.3314
	21.79	LEI002	0.558	0	0.1665	0.0119
	31.52	PEZ18	0.837	0	0.006	0.5164
	35.8	C27.671	0.549	0	0	0.1376
	39.44	FH3924	0.529	0	0.0023	0.6239
	48.67	v2279	0.491	0	0	0.2623
CFA28	4.56	C28.176	0.69	0	0.0026	0.09
	10.17	FH3963	0.501	0.007	0	0.7484
	20.21	v2302	0.599	0	0.0101	0.2793
	29.58	v2313	0.422	0	0.0008	0.5391
	30.53	v2314	0	0	0.0038	NA
	32.85	CXX263	0.635	0	0.0065	0.0899
	33.72	AHT006	0.135	0	0.0084	0.3079
	40.95	v2327	0.634	0	0.0003	0.8134
CFA29	5.07	v2331	0.407	0	0.0154	0.1314
	10.07	v2337	0.744	0.093	0.1045	0.4632
	10.65	INRA02	0.405	0	0.1214	0.0514
	19.14	v2349	0.578	0.495	0.1431	0.0789
	19.72	FH2328	0.344	0.009	0.1258	0.1689
	27.66	v2360	0.557	0.009	0.0047	0.5124
	36.42	C29.002	0.695	0.009	0	0.3058
	42.05	v2378	0.409	0.423	0.2287	0.0188
CFA30	5.99	v2385	0.411	0	0	0.4745
	12.07	REN51C16	0.568	0	0	0.9693
	21.58	REN248F14	0.519	0	0	0.1155
	29.96	v2416	0.648	0	0	0.7051
	35.95	FH2305	0.769	0	0	0.0467
	41.86	v2432	0.582	0.013	0	0.5761
CFA31	7.16	FH2199	0.877	0	0	0.5225
	13.42	REN109B10	0.571	0.108	0	0.0053
	29.6	REN110K04	0.594	0	0.0245	0.0017
	36.94	C31.646	0.685	0	0	0.171
	37.58	FH2712	0.169	0.408	0	0.9411
	39.64	v2482	0.597	0	0	0.1352
	40.49	AIRE-1D	0.68	0.053	0	0.1945
CFA32	7.57	REN244E04	0.111	0.143	0.0532	1
	9.65	CPH02	0.523	0.215	0.0038	0.9325
	18.45	v2504	0.331	0.435	0.0068	0.3062
	28.79	v2519	0.712	0	0	0.326
	38.16	v2531	0.701	0.103	0	0.516
CFA33	5.54	FH2790	0.381	0	0.0073	0.8931
	12.69	FH3608	0.735	0	0	0.2248
	19.16	FH2361	0.687	0	0	0.0536
	26.97	REN186B12	0.624	0	0	0.6078
	28.25	v2568	0.319	0	0	0.2166
	31.2	v2573	0.599	0.037	0.018	0.2736
	32.61	FH2165	0.859	0.016	0.016	0.0418
CFA34	4.65	FH3721	0.832	0	0	0.9413
	13.96	REN174M24	0	0	0	NA
	18.81	FH2377	0.456	0	0	0.1798
	26.76	REN243O23	0.156	0.072	0	0.0332
	36.55	v2617	0.563	0	0	0.9713
	42.21	FH2247	0.89	0	0	0.0268
	42.73	REN314H10	0.361	0	0	0.347
CFA35	9.25	v2634	0.633	0.482	0.5957	0.5834
	18.9	REN282I22	0.565	0.032	0	0.0062
	23.53	REN94K23	0.495	0	0	0.101
	28.97	REN112C08	0.364	0	0	0.0623
CFA36	7.06	REN106I07	0.595	0	0	0.0802
	9.23	FH2611	0.637	0	0	0.4998
	19.83	v2679	0.582	0.124	0.2516	0.009
	29.36	v2691	0.465	0.001	0.1393	0.0808
CFA37	4.41	v2698	0.721	0	0	0.0677
	5.1	C37.172	0.053	0.06	0	0.4377
	12.69	C37.359	0.526	0.003	0.0557	0.7821
	13.3	CASP10-1P	0.359	0.049	0.0797	0.2761
	13.32	CASP10-2P	0.661	0.026	0.0797	0.0553
	13.38	CASP10-1D	0.818	0	0.0797	0.4593
	15.49	CD28-1P	0.292	0.377	0.0801	0.1335
	15.54	CD28-1D	0.544	0	0.0844	1
	15.63	CTLA4-1P	0.325	0	0.1055	0.0624
	15.72	CTLA4-1D	0.622	0.04	0.1228	0.3369
	18.09	AHT133	0.532	0.048	0.127	0.0021
	22.39	REN67C18	0.594	0.391	0.9602	0.007
	31.34	AHT004	0.657	0.01	0.357	0.2089
	32.16	FH3449	0.77	0.207	0.251	0.423
CFA38	6.35	FH2766	0.272	0.455	0.0045	0.7199
	8.08	v2742	0.504	0.036	0	0.7612
	15.26	REN02C20	0.588	0	0	0.108
	16.62	v2754	0.613	0	0	0.8455
	21.43	v2765	0.733	0.043	0.0912	0.6418
	22.96	REN164E17	0.74	0.499	0.1892	0.0581
	26.13	v2759	0.771	0.393	0.2464	0.6169
* P-values
